# Supplementary material for: Validation of the Spanish Version of the Body Awareness Questionnaire (BAQ) and an Exploration of Its Relationship to Meditation and Embodiment Variables
Source: Healthcare (Basel). 2025 Mar 14;13(6):628. doi: 10.3390/healthcare13060628 (PMC11942399; doi:10.3390/healthcare13060628)
Supplement: Supplementary file 1 [file healthcare-13-00628-s001.zip]

Archive with 1 entries (1 files):
- healthcare-3425357-supplementary.pdf
